# Supplementary material for: The impact of taphonomic data on phylogenetic resolution: Helenodora inopinata (Carboniferous, Mazon Creek Lagerstätte) and the onychophoran stem lineage
Source: BMC Evol Biol. 2016 Jan 22;16:19. doi: 10.1186/s12862-016-0582-7 (PMC4722706; doi:10.1186/s12862-016-0582-7)
Supplement: Additional file 8: — Character matrix and TNT search parameters. Based on data presented by Yang et al. [4], with the addition of our new coding for Helenodora inopinata and our ‘conservative’ coding ignoring taphonomic data. Changes described in the text. (TXT 6 kb) [file 12862_2016_582_MOESM8_ESM.txt]

taxname + 100;

xread
'Data Matrix for Murdock et al. 2015, bmc evo bio, modified from Yang et al. 2015, pnas.'
86 47

Tubiluchus_troglodytes_Priapulida        00--------------------0-10--0--00-01-00-----------10----------------------------00--00
Cricocosmia_jinningensis                 00--------------------0-10--0--00-01-01100-00010-010----------------------------??????
Aysheaia_pendunculata                    10-----00-00-0000-10-10011--0--00-01100------0----100-----100001040----0--0-11-1??????
Onychodictyon_ferox                      10-----00-00-0000-1110000---10000-01111101010010-0100-----11-001010----0--0-11-1??????
Onychodictyon_gracilis                   10-----00-00-0000-0---000---???00-0111110??1??10-0100-----???001010----0--1-0--0??????
Diania_cactiformis                       10-----00-00-0000-0---000---0--00-01111100-0??00-0100-----10000???0----0--1-0--???????
Xenusion_auerswaldae                     10-----00-00-0000-?????00---0--00-01111100-0??10-01?0-----1????????----0--1-0--???????
Paucipodia_inermis                       10-----00-00-0000-0---000---0--00-01100------?----000-----0--001010----0--1-0--0??????
Microdictyon_sinicum                     10-----00-00-0000-0---100---0--00-01111100-10010-0000-----0--001010----0--1-0--0??????
Cardiodictyon_catenulum                  10-----00-00-0000-0---?0????10?00-01111100-10?10-0000-----0--001010----0--1-0--0??????
Hallucigenia_sparsa                      10-----00-01-1000-0---100---???00-00--111101111000-00-----0--001010----0--?-0--???????
Hallucigenia_fortis                      10-----00-01-1000-0---100---10?00-0111111111??1000000-----0--001010----0--1-0--0??????
Hallucigenia_hongmeia                    1??????0??0????????????????????00-?1111111110?1010000-----0--001000----?--1-0--???????
Luolishania_longicruris                  1100---00-00-0000-0---100---10?00-0111111111??2011100-----101101000----10-1-0--0??????
Collinsium_ciliosum                      1100---00-00-0000-0---100---0--00-0111111111014011100-----101001000----11-1-0--0??????
Collins_monster_Burgess_Shale            1??????0??00-00????????????????00-0111111111????????0-----101??????----11-1-0--???????
Collins_monster_Emu_Bay                  110????0??00-00????????????????00-0111111111??201???0-----101001000----10-?-??????????
Acinocricus_stichus                      1??????0??00-00????????????????00-0111111111??511??00-----101??????----10-?-??????????
Orstenotubulus_evamuellerae              1??????0??0????????????????????00-?111111?????10????0-----0--1?????----??-?-??????????
Antennacanthopodia_gracilis              10-----00-01-1000-0---?0????10000-01??0------?----0?0-----0--1????0----0--1-0--???????
Tertiapatus_dominicanus                  10-----00-0???100-0---11????10000-01100------?----1?0-----0--10???0----0--1-0--???????
Euperipatoides_Onychophora               10-----00-0201100-0---110---10000-01100------1----100-----0--101011----0--1-0--0011211
Plicatoperipatus_Onychophora             10-----00-0211100-0---110---10000-01100------1----100-----0--101011----0--1-0--0011211
Ooperipatellus_Onychophora               10-----00-0211100-0---110---10000-01100------1----100-----0--101011----0--1-0--0011211
Actinarctus_doryphorus_Heterotardigrada  1100---01000-0010-0---1011--10000-00--1100-100?--0-00-----0--011030----0--0-11-1110000
Halobiotus_crispae_Eutardigrada          10-----01000-0020-0---0011--10000-00--10-----01--0-00-----0--011110----0--0-11-1110000
Siberian_Orsten_tardigrade               10-----0??00-00???????0011--???00-00--????????????-?0-----0--001110----0--0-11-???????
Megadictyon_haikouensis                  10-----00-00-0000-10-1001???0--00-01100------?----010-----11-00???0----0--?-??????????
Jianshanopodia_decora                    10-----00-00-000??10-?001???0--00-01100------?----010-----11-00???0----0--0-101-??????
Hadranax_augustus                        1??????0??00-??????????????????00-?1111100-0-?30-01?0-----0--1????0----0--?-??????????
Kerygmachela_kierkegaardi                10-----00-00-0001010-10011--???00-01111100-0--30-01110100-0--000--000000--00100-??????
Pambdelurion_whittingtoni                10-----00-00-0011010-?1012000--00-01?????????-?????110100-0--000--000000--?????-??????
Opabinia_regalis                         10-----00-00-0011010-12111--11110-00--0------------110110-0--000--000000--?1101-??????
Anomalocaris_canadensis                  110100001110-00110110111121011100-10--0------------110010-0--000---01110--01101-??????
Peytoia_nathorsti                        110110001110-0011010-111121011100-00--0------------110110-0--000---01110--000---??????
Hurdia_victoria                          110110101110-001??10-1111211111?0-00--0------------?10110-0--000---01010--00101-??????
Aegirocassis_benmoulae                   110110101110-001??10-1?1???????00-00--0------------?10110-0--000---011?0--000---??????
Lyrarapax_unguispinus                    110100001110-0011010-111121?11100-10--0------------010010-0--000---1?110--01101-?100??
Schinderhannes_bartlesi                  1??????011?0-?0110110?11121?111???0??????????????????????-?????????1???0--00101-??????
Fuxianhuia_xiaoshibaensis                110101-110-3-13111----210---111110-0---------------011-010----00---------1--101-?121?1
Chengjiangocaris_kunmingensis            110101-110-3-13111----210---111110-0---------------011-010----00---------1--101-1???0?
Leanchoilia_superlata                    1110---110-4-12111----210---11111?-0---------0-----111-011----010[02]-------0--0---??????
Alalcomenaeus_sp.                        1110---1??-4-12111----210---11111?-0---------0-----111-011----0100-------0--0---11210?
Misszhouia_longicaudata                  111101-110-3-12111----210---111111-0---------0-----112-011----0100-------0--0---??????
Kuamaia_lata                             111101-110-3-12111----210---111111-0---------0-----112-011----0102-------0--0---??????
Helenodora                               10-----00-00-0000-0---?????????00-01?00-----------??0-----0--?00--0----0--1-0---??????
Helenodora_conservative                  10-----00-0????00-0---?????????00-01?00------?----??0-----0--?0???0----0--1-0--???????

;

hold 10000;

xmult: hits 100 drift10 ratchet10;

proc/;
